# Supplementary material for: Insight into the Molecular Mechanism of Flower Color Regulation in Rhododendron latoucheae Franch: A Multi-Omics Approach
Source: Plants (Basel). 2023 Aug 8;12(16):2897. doi: 10.3390/plants12162897 (PMC10458524; doi:10.3390/plants12162897)
Supplement: Supplementary file 1 [file plants-12-02897-s001.zip]

Archive with 1 entries (1 files):
- plants-2489531-supplementary.pdf
